# Supplementary material for: The Intestinal and Biliary Metabolites of Ibuprofen in the Rat with Experimental Hyperglycemia
Source: Molecules. 2022 Jun 22;27(13):4000. doi: 10.3390/molecules27134000 (PMC9268267; doi:10.3390/molecules27134000)
Supplement: Supplementary file 1 [file molecules-27-04000-s001.zip]

Archive with 1 entries (1 files):
- molecules-1781389-supplementary.pdf
